# Supplementary material for: Early Dietary Exposures Epigenetically Program Mammary Cancer Susceptibility through Igf1-Mediated Expansion of the Mammary Stem Cell Compartment
Source: Cells. 2022 Aug 17;11(16):2558. doi: 10.3390/cells11162558 (PMC9406400; doi:10.3390/cells11162558)
Supplement: Supplementary file 1 [file cells-11-02558-s001.zip]

Archive with 3 entries (3 files):
- cells-1807171 proof sup .pdf
- Cells-1807171 proof Supplemental tables.xlsx
- revise Supplemental figures.pdf
